# Supplementary material for: Identification of an early transcriptomic signature of insulin resistance and related diseases in lymphomonocytes of healthy subjects
Source: PLoS One. 2017 Aug 4;12(8):e0182559. doi: 10.1371/journal.pone.0182559 (PMC5544197; doi:10.1371/journal.pone.0182559)
Supplement: S2 Table — A, B. Features of the biomarker with statistically significant separation property between insulin-resistant and insulin-sensitive healthy individuals. S2A Table: for each one of the 512 probes included in the biomarker, the probe ID, the associated gene symbol (when available, see S1B Table), the log2 fold-change of the gene expression level between IS and IR individuals and the associated Wilcoxon-test p-value are reported; S2B Table: the 321 biomarker features out of 512 for which a probe ID to gene symbol mapping is available. The list provides probe IDs, gene symbols, log2 fold-change of gene expression levels and associated Wilcoxon-test p-values between IS and IR. (XLSX) [file pone.0182559.s002.xlsx]

## Sheet: Table 2A
Supplemental Tables 2 A and B: biomarker and genes distinguishing between IS and IR subjects. Related to Figure 1.
Biomarker length	512
Validation	5-fold cross-validation
Accuracy of predictions (validation set)	1
permutation test p-value (10000 trials)	0.005
Probe ID	Gene symbol	logFC (IS/IR)	p_value
A_23_P67360	PLEKHA4	0.14799	0.00109
A_24_P921412	A_24_P921412	-0.11741	0.00109
A_32_P56525	KIAA0738	-0.21152	0.00109
A_23_P23765	ITGB3BP	0.2873	0.00295
A_32_P206949	TMEM17	0.2326	0.00295
A_23_P111311	AKAP12	-0.43097	0.00466
A_23_P112016	DLC1	0.08964	0.00466
A_23_P130285	VPS53	-0.21653	0.00466
A_23_P37497	MYO1E	-0.23842	0.00466
A_23_P431505	AB073660	-0.14749	0.00466
A_23_P56746	FAP	0.12347	0.00466
A_24_P16815	ZMYM3	-0.28284	0.00466
A_24_P544230	PPP2CA	-0.18045	0.00466
A_24_P57809	C8orf79	0.11409	0.00466
A_24_P739582	A_24_P739582	0.13564	0.00466
A_24_P929106	PSIP1	-0.19014	0.00466
A_24_P937528	AI803364	0.13436	0.00466
A_32_P117760	BG208131	0.2132	0.00466
A_32_P152586	BM970287	0.09634	0.00466
A_32_P174441	ENST00000295844	0.12166	0.00466
A_32_P18357	PPP2R3C	0.17412	0.00466
A_32_P437227	FAM84B	-0.1143	0.00466
A_32_P139260	THC2410817	-0.25607	0.00637
A_23_P114381	STK23	0.20424	0.00699
A_23_P126225	PAX7	0.12867	0.00699
A_23_P139471	RPS26	0.08159	0.00699
A_23_P28213	PPIL3	0.48003	0.00699
A_23_P374310	TAC4	-0.1055	0.00699
A_23_P41629	ADAMTS16	-0.1412	0.00699
A_24_P206624	FGFR2	-0.09482	0.00699
A_24_P316413	GNAO1	0.13268	0.00699
A_24_P418357	ODZ3	0.12401	0.00699
A_24_P916866	AI090310	-0.14371	0.00699
A_24_P926155	AY358732	0.09841	0.00699
A_32_P184092	THC2430394	0.19837	0.00699
A_32_P30014	A_32_P30014	-0.14507	0.00699
A_23_P133123	MND1	0.14155	0.0104
A_23_P2501	PAH	-0.14119	0.0104
A_23_P371168	TRIM60	0.11649	0.0104
A_23_P374104	ANGPTL2	0.10415	0.0104
A_23_P52323	COL17A1	0.13023	0.0104
A_23_P74022	DBT	-0.16939	0.0104
A_23_P85765	CACNA1S	0.06764	0.0104
A_24_P101921	ENST00000332342	0.11016	0.0104
A_24_P238570	AF384996	0.11873	0.0104
A_24_P25544	GDNF	-0.14131	0.0104
A_24_P289795	ENST00000323057	0.12012	0.0104
A_24_P375358	AF174394	0.11186	0.0104
A_24_P58034	LOC442227	0.15474	0.0104
A_24_P867207	BC042517	-0.2382	0.0104
A_24_P926931	AF244570	-0.14635	0.0104
A_32_P185259	BF570356	0.15753	0.0104
A_32_P19311	LOC348761	-0.13678	0.0104
A_32_P202182	LOC389517	-0.09453	0.0104
A_32_P29954	LOC642394	-0.12378	0.0104
A_32_P78876	A_32_P78876	0.19063	0.0104
A_32_P93668	BQ009471	0.1494	0.0104
A_23_P106405	NDN	-0.14471	0.0148
A_23_P123882	AK025326	-0.11597	0.0148
A_23_P160167	TSPAN1	0.06921	0.0148
A_23_P211762	THC2430017	0.10603	0.0148
A_23_P350172	ENST00000299563	-0.35389	0.0148
A_23_P370408	A_23_P370408	-0.41053	0.0148
A_23_P376372	MARVELD3	-0.14795	0.0148
A_23_P376752	AK000815	0.18184	0.0148
A_23_P403195	MICAL3	-0.2046	0.0148
A_23_P418051	ENST00000308092	0.15521	0.0148
A_23_P46879	PNLIP	0.12764	0.0148
A_23_P79968	PCSK2	-0.09853	0.0148
A_23_P865	FRRS1	0.13798	0.0148
A_23_P94879	F2	0.04274	0.0148
A_23_P97826	TECTB	0.08008	0.0148
A_24_P205284	CHR415SYT	-0.07493	0.0148
A_24_P222000	RIMS2	0.11877	0.0148
A_24_P321184	A_24_P321184	0.09866	0.0148
A_24_P369172	A_24_P369172	-0.2591	0.0148
A_24_P384059	LOC440396	-0.22082	0.0148
A_24_P416997	APOL3	-0.42618	0.0148
A_24_P64442	AK026517	0.21428	0.0148
A_24_P677712	BC029452	-0.12649	0.0148
A_24_P870799	ENST00000373093	-0.10548	0.0148
A_24_P924862	RAPH1	-0.69302	0.0148
A_24_P933305	A_24_P933305	-0.09669	0.0148
A_24_P938357	A_24_P938357	0.08881	0.0148
A_24_P943723	A_24_P943723	0.11056	0.0148
A_32_P183022	ENAH	0.09466	0.0148
A_32_P41235	A_32_P41235	0.2076	0.0148
A_32_P55683	BU676775	0.09878	0.0148
A_32_P63886	A_32_P63886	0.07539	0.0148
A_32_P72110	AK098812	-0.13533	0.0148
A_32_P170800	BQ632351	0.12906	0.0199
A_23_P111811	ING3	0.37757	0.0207
A_23_P127525	ETS1	-0.67806	0.0207
A_23_P135294	ALDH1B1	-0.12706	0.0207
A_23_P139527	HPD	0.13364	0.0207
A_23_P204333	ALG10	0.16707	0.0207
A_23_P208706	BAX	-0.5582	0.0207
A_23_P210100	CYP26B1	0.13533	0.0207
A_23_P213706	IL4	0.25318	0.0207
A_23_P321377	FLJ38984	-0.23004	0.0207
A_23_P393598	CD276	-0.07158	0.0207
A_23_P420092	DENND4A	-0.30418	0.0207
A_23_P48217	APOLD1	0.18992	0.0207
A_23_P503059	CNTN5	-0.06133	0.0207
A_23_P77020	TINF2	-0.14576	0.0207
A_23_P85039	IRS4	-0.07874	0.0207
A_24_P119634	CX40.1	0.09161	0.0207
A_24_P18802	VPS18	-0.99761	0.0207
A_24_P349633	FLJ32679	-0.39987	0.0207
A_24_P379521	BM702245	0.09619	0.0207
A_24_P385024	BC031359	0.2701	0.0207
A_24_P410554	KIAA1659	-0.21238	0.0207
A_24_P4373	C9orf91	-0.20433	0.0207
A_24_P514678	THC2346689	0.24877	0.0207
A_24_P613108	A_24_P613108	0.09389	0.0207
A_24_P634688	THC2407608	-0.09823	0.0207
A_24_P690189	AF040257	0.15137	0.0207
A_24_P7600	FBXL7	-0.08349	0.0207
A_24_P929322	FLJ42393	-0.12263	0.0207
A_24_P930613	THC2438671	-0.15859	0.0207
A_24_P945262	AK097139	-0.59747	0.0207
A_32_P139420	A_32_P139420	-0.06381	0.0207
A_32_P199049	THC2314201	-0.11819	0.0207
A_32_P421527	BC038719	-0.09792	0.0207
A_32_P51524	CR627362	-0.72919	0.0207
A_32_P63182	PDIA3	-0.6422	0.0207
A_32_P475462	CLDN16	-0.0725	0.0207
A_23_P254081	LIAS	0.22894	0.026
A_23_P10640	ENPP7	-0.13034	0.0281
A_23_P119152	A_23_P119152	0.1333	0.0281
A_23_P12755	LOXL4	0.09367	0.0281
A_23_P133637	HTR4	0.09235	0.0281
A_23_P135015	KIAA0258	0.09539	0.0281
A_23_P139192	GNG3	0.11253	0.0281
A_23_P151307	RAPGEF3	-0.08455	0.0281
A_23_P152605	GSDM1	-0.10531	0.0281
A_23_P161171	ASAH2	0.1063	0.0281
A_23_P170667	ASPHD1	-0.09356	0.0281
A_23_P201790	PPP1R12B	-0.36123	0.0281
A_23_P201823	THC2272102	0.10414	0.0281
A_23_P22350	GRAMD3	0.20052	0.0281
A_23_P2901	C14orf113	-0.32287	0.0281
A_23_P2904	C14orf113	-0.17564	0.0281
A_23_P308974	ADAMTSL3	0.10433	0.0281
A_23_P357360	SLC29A3	0.11484	0.0281
A_23_P36624	TAS2R7	-0.08685	0.0281
A_23_P372074	C17orf27	-0.08469	0.0281
A_23_P379475	DHCR24	-0.19838	0.0281
A_23_P4074	WDR16	-0.13974	0.0281
A_23_P417148	RAI1	-0.17192	0.0281
A_23_P61967	HNRNPG-T	-0.10295	0.0281
A_23_P6422	RFPL3	0.10406	0.0281
A_23_P66694	EVI2B	0.25187	0.0281
A_23_P67288	CALR	-0.32283	0.0281
A_23_P70127	TMED9	-0.71983	0.0281
A_23_P78302	NFE2L1	-0.21956	0.0281
A_23_P83818	COL5A1	0.11693	0.0281
A_23_P91130	A_23_P91130	0.13391	0.0281
A_24_P142343	ENST00000338834	0.13936	0.0281
A_24_P15841	A_24_P15841	-0.16104	0.0281
A_24_P221285	A_24_P221285	-0.09876	0.0281
A_24_P230895	SETMAR	-0.10114	0.0281
A_24_P23625	ENST00000360954	0.34109	0.0281
A_24_P243633	DCBLD1	-0.08324	0.0281
A_24_P25285	AK096239	-0.1104	0.0281
A_24_P256434	AK097130	-0.2635	0.0281
A_24_P263623	PTGES3	-0.17321	0.0281
A_24_P265383	AF118071	-0.06035	0.0281
A_24_P326398	CRB2	0.09873	0.0281
A_24_P348173	AK001784	-0.10444	0.0281
A_24_P358902	AF090944	-0.06704	0.0281
A_24_P367571	KIAA1797	-0.14641	0.0281
A_24_P3761	ALDH5A1	-0.15018	0.0281
A_24_P381844	GRIN2A	-0.1407	0.0281
A_24_P398064	ENST00000224034	-0.40284	0.0281
A_24_P401615	PRAMEF10	-0.10745	0.0281
A_24_P539039	THC2409530	-0.11857	0.0281
A_24_P67918	ZNF396	-0.12806	0.0281
A_24_P703674	AK023907	-0.18269	0.0281
A_24_P737492	AF035297	-0.09268	0.0281
A_24_P786388	CATSPER4	-0.11367	0.0281
A_24_P85606	AF119898	-0.098	0.0281
A_24_P911040	AF320070	-0.07464	0.0281
A_24_P919585	H24400	-0.11608	0.0281
A_24_P920048	AK092807	-0.28352	0.0281
A_24_P924240	A_24_P924240	-0.13908	0.0281
A_24_P927556	A_24_P927556	-0.13545	0.0281
A_24_P935400	THC2430041	-0.22215	0.0281
A_32_P121704	CA945082	-0.35194	0.0281
A_32_P136516	RP5-821D11.2	-0.07658	0.0281
A_32_P158536	THC2281053	-0.16225	0.0281
A_32_P160471	BE769489	0.26542	0.0281
A_32_P188841	A_32_P188841	-0.12885	0.0281
A_32_P200833	A_32_P200833	0.12842	0.0281
A_32_P212920	THC2383838	0.08005	0.0281
A_32_P215143	LOC647022	-0.6471	0.0281
A_32_P225129	CB850536	0.27803	0.0281
A_32_P232617	LOC400509	-0.21908	0.0281
A_32_P235145	AI348443	0.12658	0.0281
A_32_P42946	C1orf210	0.1057	0.0281
A_32_P8351	CR627362	-0.7186	0.0281
A_32_P8371	A_32_P8371	-0.14229	0.0281
A_32_P84289	C1orf93	-0.26422	0.0281
A_32_P877	BM999343	0.58744	0.0281
A_23_P398712	MYT1L	-0.05939	0.0281
A_23_P101683	CLC	0.72267	0.0379
A_23_P105963	AK7	0.07279	0.0379
A_23_P107454	KRTAP3-1	-0.07271	0.0379
A_23_P119634	UPK1A	0.10541	0.0379
A_23_P122563	PFDN6	-0.44327	0.0379
A_23_P140342	C14orf155	-0.0936	0.0379
A_23_P141600	AY358510	-0.12162	0.0379
A_23_P145844	MET	-0.12954	0.0379
A_23_P155711	NEIL3	0.08975	0.0379
A_23_P161644	ENST00000310106	-0.30156	0.0379
A_23_P215382	A_23_P215382	0.09218	0.0379
A_23_P21644	DHRS8	0.41557	0.0379
A_23_P218492	ELAVL3	-0.10244	0.0379
A_23_P253783	MFSD2	-0.35145	0.0379
A_23_P255653	TNFRSF10A	-0.23905	0.0379
A_23_P259003	PEX5L	0.09035	0.0379
A_23_P309250	FLJ30719	0.06489	0.0379
A_23_P318380	ZNF683	-0.96798	0.0379
A_23_P320216	FAM55D	0.11283	0.0379
A_23_P340171	P53AIP1	-0.06833	0.0379
A_23_P346311	BAX	-0.45669	0.0379
A_23_P373642	RP3-398D13.1	-0.07254	0.0379
A_23_P387031	COL23A1	0.10669	0.0379
A_23_P387537	PRRG3	-0.11651	0.0379
A_23_P398476	HOXC8	0.08749	0.0379
A_23_P402287	LNX2	0.25265	0.0379
A_23_P404016	KIF19	-0.39504	0.0379
A_23_P404606	LOC153222	0.40336	0.0379
A_23_P428287	GJA7	0.09922	0.0379
A_23_P434416	SOX1	0.10036	0.0379
A_23_P435944	ZNF530	-0.09059	0.0379
A_23_P47019	LIPF	-0.07323	0.0379
A_23_P49988	KRTAP4-2	-0.14089	0.0379
A_23_P55961	TULP2	0.10176	0.0379
A_23_P57950	RHO	-0.44827	0.0379
A_23_P66180	CACNG3	-0.0908	0.0379
A_23_P66988	ONECUT2	-0.11026	0.0379
A_23_P93282	HIST1H3J	0.21006	0.0379
A_23_P95172	C17orf27	-0.19299	0.0379
A_23_P96158	KRT17	-0.07166	0.0379
A_23_P96853	FAF1	0.15257	0.0379
A_23_P97054	PLA2G2F	0.08319	0.0379
A_24_P106728	PUS7	-0.13455	0.0379
A_24_P115183	CLDN4	-0.05633	0.0379
A_24_P116132	NECAP1	-0.20324	0.0379
A_24_P135801	CR593845	0.26575	0.0379
A_24_P150486	SPTLC2	-0.3318	0.0379
A_24_P165205	MORN1	-0.1157	0.0379
A_24_P167059	A_24_P167059	-0.11035	0.0379
A_24_P170613	AF487905	-0.32124	0.0379
A_24_P179163	TANC2	0.08265	0.0379
A_24_P205120	SPG7	0.19406	0.0379
A_24_P213763	CR625942	-0.29226	0.0379
A_24_P218620	RIG	-0.10393	0.0379
A_24_P219108	RPS6KL1	-0.08957	0.0379
A_24_P25437	BC016338	0.39179	0.0379
A_24_P256722	CNGA1	0.07056	0.0379
A_24_P269140	TCP10L2	0.06227	0.0379
A_24_P27234	SOX5	-0.10144	0.0379
A_24_P302070	RP6-166C19.1	-0.08314	0.0379
A_24_P323628	FLJ45055	0.68969	0.0379
A_24_P326957	WDR23	-0.44444	0.0379
A_24_P331537	MAGEA5	0.10094	0.0379
A_24_P333357	RAB40C	-0.2831	0.0379
A_24_P345314	TAL1	0.23885	0.0379
A_24_P355246	ENST00000376752	0.33093	0.0379
A_24_P356930	CYP24A1	0.08567	0.0379
A_24_P357950	POTE2	-0.09051	0.0379
A_24_P358116	AF161353	-0.15778	0.0379
A_24_P358146	ENST00000382990	0.15585	0.0379
A_24_P367169	A_24_P367169	0.07406	0.0379
A_24_P414282	THC2277620	0.14178	0.0379
A_24_P487736	CXorf23	0.13501	0.0379
A_24_P509386	DB345776	-0.09076	0.0379
A_24_P52597	CYP17A1	-0.1104	0.0379
A_24_P538543	AK025252	-0.08943	0.0379
A_24_P565898	A_24_P565898	0.11463	0.0379
A_24_P589427	AA478981	0.07045	0.0379
A_24_P597242	A_24_P597242	-0.10072	0.0379
A_24_P719081	AA704712	-0.50123	0.0379
A_24_P736853	A_24_P736853	-0.10716	0.0379
A_24_P739344	NOX4	0.08814	0.0379
A_24_P76844	APC2	0.06791	0.0379
A_24_P861869	THC2441925	0.08292	0.0379
A_24_P89987	EPB41L4B	0.10444	0.0379
A_24_P910338	A_24_P910338	0.10719	0.0379
A_24_P911927	GARNL4	-0.11606	0.0379
A_24_P914822	AF024693	0.11007	0.0379
A_24_P915406	THC2452121	-0.10242	0.0379
A_24_P916782	A_24_P916782	0.07257	0.0379
A_24_P920484	AW169007	0.12173	0.0379
A_24_P922208	BF986198	0.07706	0.0379
A_24_P925615	S71486	-0.53919	0.0379
A_24_P930237	A_24_P930237	0.08424	0.0379
A_24_P934583	AY358688	-0.16993	0.0379
A_24_P935864	A_24_P935864	0.06626	0.0379
A_24_P938516	C17orf85	-0.22494	0.0379
A_24_P944597	A_24_P944597	0.0835	0.0379
A_24_P944934	AK094114	0.11422	0.0379
A_32_P100707	THC2275057	-0.40805	0.0379
A_32_P113066	LRAT	-0.09394	0.0379
A_32_P123701	AY927488	-0.06704	0.0379
A_32_P130437	T47335	-0.16913	0.0379
A_32_P137399	ENST00000335142	0.09488	0.0379
A_32_P140153	THC2439228	0.07119	0.0379
A_32_P145477	BX350256	0.46233	0.0379
A_32_P158708	DB380247	0.06955	0.0379
A_32_P164593	ZMAT4	-0.48469	0.0379
A_32_P171200	BU607658	0.11599	0.0379
A_32_P187050	A_32_P187050	0.15404	0.0379
A_32_P201378	LOC149837	-0.09773	0.0379
A_32_P203280	THC2424610	-0.11584	0.0379
A_32_P210232	THC2341518	-0.12288	0.0379
A_32_P213306	THC2366887	0.27658	0.0379
A_32_P219963	LOC554248	-0.31073	0.0379
A_32_P222474	THC2373518	-0.51629	0.0379
A_32_P234954	THC2342752	-0.09023	0.0379
A_32_P27878	AA399656	0.12237	0.0379
A_32_P28634	THC2366887	0.2754	0.0379
A_32_P35855	BE612944	0.21835	0.0379
A_32_P55804	ENST00000371477	-0.10619	0.0379
A_32_P704328	ENST00000382170	-0.09131	0.0379
A_32_P77626	CA866957	0.12311	0.0379
A_32_P79515	A_32_P79515	-0.30023	0.0379
A_32_P80016	N47124	-1.18836	0.0379
A_32_P84092	THC2408173	-0.10453	0.0379
A_32_P98752	THC2446811	-0.0789	0.0379
A_32_P99097	TNPO1	-0.5496	0.0379
A_23_P317820	TMEM122	-0.1081	0.0379
A_23_P9779	IRX5	-1.13479	0.0379
A_32_P5568	THC2290729	0.09366	0.0471
A_23_P100392	TCEB2	-0.16991	0.0499
A_23_P103588	HMGCS2	-0.09379	0.0499
A_23_P111037	HIST1H3A	0.25167	0.0499
A_23_P112512	MCART1	0.08402	0.0499
A_23_P11397	TTTY13	0.0595	0.0499
A_23_P117424	WDR23	-0.43458	0.0499
A_23_P124044	DEAF1	-0.41709	0.0499
A_23_P126363	ADAM30	0.07345	0.0499
A_23_P135576	PTPRT	0.06947	0.0499
A_23_P142861	ENST00000373310	-0.15009	0.0499
A_23_P144458	CAMK2D	-0.20034	0.0499
A_23_P145752	HOXA1	0.0396	0.0499
A_23_P147025	RAB33A	0.36567	0.0499
A_23_P154938	HIRA	-1.00077	0.0499
A_23_P155407	RTP1	-0.09723	0.0499
A_23_P159527	S81591	0.10612	0.0499
A_23_P160377	DNALI1	-0.12426	0.0499
A_23_P161368	CYP2C8	-0.08528	0.0499
A_23_P165408	KLHL23	0.1326	0.0499
A_23_P170581	FLJ12986	0.16792	0.0499
A_23_P18931	MAN2A1	0.34236	0.0499
A_23_P211080	IFNAR2	-0.26121	0.0499
A_23_P213204	WHSC1	0.06989	0.0499
A_23_P216712	TRPM6	0.23589	0.0499
A_23_P250694	TSGA13	0.07667	0.0499
A_23_P256059	MGC70863	0.88103	0.0499
A_23_P319466	CYSLTR2	-0.14459	0.0499
A_23_P319572	NR1I3	0.09248	0.0499
A_23_P323898	ZNF96	-0.09208	0.0499
A_23_P325924	ENST00000288676	-0.08969	0.0499
A_23_P33326	ADRA1B	0.09488	0.0499
A_23_P333484	HIST1H3H	0.45871	0.0499
A_23_P339225	KIAA1458	-0.2375	0.0499
A_23_P340308	TAS2R48	-0.16735	0.0499
A_23_P342654	PALM2-AKAP2	-0.4089	0.0499
A_23_P34325	LRP8	-0.2645	0.0499
A_23_P345445	BC014452	0.10385	0.0499
A_23_P354929	CHD9	-0.10428	0.0499
A_23_P35830	GAL3ST3	0.14032	0.0499
A_23_P361495	ATF7	0.12642	0.0499
A_23_P367663	C9orf31	-0.10326	0.0499
A_23_P381645	EBF3	0.10312	0.0499
A_23_P387045	CCDC107	-0.28824	0.0499
A_23_P414273	MST150	0.53217	0.0499
A_23_P416011	SPAG11	-0.11681	0.0499
A_23_P416477	THC2336161	0.24948	0.0499
A_23_P416732	TCTE3	-0.08553	0.0499
A_23_P422922	ENST00000298453	0.22706	0.0499
A_23_P426944	PAX9	0.07659	0.0499
A_23_P431263	KBTBD9	-0.06074	0.0499
A_23_P47125	OR5P2	-0.10012	0.0499
A_23_P48495	TCL1B	-0.32945	0.0499
A_23_P50031	OR3A1	0.05557	0.0499
A_23_P501754	CSF3	0.05429	0.0499
A_23_P52298	NPM3	0.24617	0.0499
A_23_P61761	ENST00000372142	-0.0849	0.0499
A_23_P64058	RASGRP2	-0.48313	0.0499
A_23_P64243	UPK2	0.08897	0.0499
A_23_P6490	TNRC6B	-0.29429	0.0499
A_23_P6722	SPATA16	-0.0976	0.0499
A_23_P67453	TNNI3	0.21316	0.0499
A_23_P68807	BC021857	-0.3564	0.0499
A_23_P87491	APOF	0.08225	0.0499
A_23_P88767	PLA2G10	-0.08239	0.0499
A_23_P90743	REG1A	-0.06855	0.0499
A_23_P90925	IL1F8	-0.07268	0.0499
A_23_P98205	CHST1	0.07124	0.0499
A_24_P100301	GIPC2	-0.1006	0.0499
A_24_P107674	C14orf32	0.33448	0.0499
A_24_P113960	NT5C1A	-0.10979	0.0499
A_24_P141168	COMMD5	-0.0939	0.0499
A_24_P145103	BC001335	-0.14519	0.0499
A_24_P150160	FADS2	0.12714	0.0499
A_24_P153416	KIR2DS1	0.47868	0.0499
A_24_P16470	AF035027	0.09116	0.0499
A_24_P165949	CLDN1	0.06823	0.0499
A_24_P169524	LOC343052	0.09441	0.0499
A_24_P180383	NIPBL	-0.34339	0.0499
A_24_P183864	IMPA1	0.41545	0.0499
A_24_P188037	HIF3A	-0.13369	0.0499
A_24_P191047	C1orf42	0.2863	0.0499
A_24_P196839	L23852	-0.06863	0.0499
A_24_P205242	RPL23	-0.29465	0.0499
A_24_P21507	SPAG6	-0.09732	0.0499
A_24_P230540	LOC285498	0.0832	0.0499
A_24_P238377	A_24_P238377	-0.27931	0.0499
A_24_P238426	A_24_P238426	-0.24194	0.0499
A_24_P255654	A_24_P255654	-0.21445	0.0499
A_24_P256692	ENST00000344441	0.13251	0.0499
A_24_P25687	BC032506	0.14909	0.0499
A_24_P257478	COL25A1	0.10754	0.0499
A_24_P268015	C1orf149	-0.3597	0.0499
A_24_P290013	ENST00000338711	0.13967	0.0499
A_24_P300302	LOC134466	0.08076	0.0499
A_24_P302584	SOX11	-0.13726	0.0499
A_24_P307014	BRD2	-0.3351	0.0499
A_24_P322191	CALCOCO2	-0.3516	0.0499
A_24_P350027	A_24_P350027	0.12369	0.0499
A_24_P353103	ZNF599	0.10777	0.0499
A_24_P357406	RBMY1A1	-0.05609	0.0499
A_24_P358606	A_24_P358606	-0.17778	0.0499
A_24_P367100	A_24_P367100	-0.14936	0.0499
A_24_P367543	AK024382	0.64228	0.0499
A_24_P400616	A_24_P400616	-0.17382	0.0499
A_24_P400815	A_24_P400815	-0.2988	0.0499
A_24_P405002	PDIK1L	0.14424	0.0499
A_24_P452024	A_24_P452024	0.09848	0.0499
A_24_P458095	A_24_P458095	-0.07876	0.0499
A_24_P458168	A_24_P458168	-0.10473	0.0499
A_24_P459522	AK000144	-0.34555	0.0499
A_24_P481844	HLA-DMB	-0.44972	0.0499
A_24_P54188	AK000146	-0.0864	0.0499
A_24_P585676	HR44	-0.0819	0.0499
A_24_P58673	REG4	0.08169	0.0499
A_24_P588235	AW075437	0.17926	0.0499
A_24_P590806	BF195168	0.14899	0.0499
A_24_P610961	NP110384	-0.1596	0.0499
A_24_P620241	AA768015	-0.12117	0.0499
A_24_P640617	BX119852	-0.63014	0.0499
A_24_P651736	AI859463	-0.15855	0.0499
A_24_P669271	THC2281830	-0.1387	0.0499
A_24_P681016	U72516	-0.3422	0.0499
A_24_P68814	DQX1	0.06653	0.0499
A_24_P72364	C6orf15	-0.08546	0.0499
A_24_P731549	LOC643988	-0.22479	0.0499
A_24_P799680	A_24_P799680	0.38513	0.0499
A_24_P8257	BC009036	-0.37145	0.0499
A_24_P85619	C18orf50	0.34336	0.0499
A_24_P856722	AI791206	-0.80137	0.0499
A_24_P884690	A_24_P884690	0.10108	0.0499
A_24_P916965	AK026784	-0.06462	0.0499
A_24_P934528	BTN2A1	0.21515	0.0499
A_24_P935103	ADCY9	-0.2949	0.0499
A_24_P935585	AK094981	-0.09443	0.0499
A_24_P93656	CAND1	-0.38387	0.0499
A_24_P940327	LAT2	0.06618	0.0499
A_24_P941012	A_24_P941012	-0.08452	0.0499
A_24_P944222	TMTC3	-0.14353	0.0499
A_32_P100610	THC2351769	0.10886	0.0499
A_32_P107002	LOC400509	-0.34521	0.0499
A_32_P107850	AL833303	0.09458	0.0499
A_32_P113871	A_32_P113871	-0.09942	0.0499
A_32_P120683	BC031973	0.07986	0.0499
A_32_P136800	CB984746	-0.25123	0.0499
A_32_P159877	R78502	0.06624	0.0499
A_32_P181725	A_32_P181725	0.0948	0.0499
A_32_P190568	AK094885	0.25784	0.0499
A_32_P193770	THC2338749	0.09645	0.0499
A_32_P195793	THC2369621	-0.07675	0.0499
A_32_P198990	AK126439	-0.09087	0.0499
A_32_P200025	A_32_P200025	-0.07842	0.0499
A_32_P20141	THC2288048	-0.29548	0.0499
A_32_P205053	ENST00000375099	-0.08791	0.0499
A_32_P206497	AK090684	-0.12461	0.0499
A_32_P210982	THC2291074	-0.05694	0.0499
A_32_P219581	CR593560	0.09295	0.0499
A_32_P219704	A_32_P219704	-0.36763	0.0499
A_32_P225021	THC2332128	0.11826	0.0499
A_32_P230808	THC2448300	-0.07216	0.0499
A_32_P233769	A_32_P233769	0.09743	0.0499
A_32_P30600	THC2284350	0.10455	0.0499
A_32_P319880	KIAA1530	-0.19607	0.0499
A_32_P38806	A_32_P38806	0.06246	0.0499
A_32_P405902	C21orf15	0.34217	0.0499
A_32_P50431	ST13	-0.08848	0.0499
A_32_P58145	BX092137	-0.07645	0.0499
A_32_P64016	LOC440352	-0.3797	0.0499
A_32_P78059	ENST00000310903	0.08771	0.0499
A_32_P80245	ENST00000376881	0.39252	0.0499
A_32_P86517	AI669361	0.12728	0.0499
A_32_P865343	AL359654	0.02702	0.0499
A_32_P914221	USH1G	-0.13919	0.0499
A_32_P91773	THC2431967	0.15486	0.0499
A_32_P92500	A_32_P92500	-0.26567	0.0499
A_32_P93525	AK124847	-0.09849	0.0499
A_32_P97547	AK027393	-0.21886	0.0499

## Sheet: Table 2B
Probe ID	Gene symbol	logFC (IS/IR)	p_value
A_32_P56525	KIAA0738	-0.21152	0.00109
A_23_P67360	PLEKHA4	0.14799	0.00109
A_23_P23765	ITGB3BP	0.2873	0.00295
A_32_P206949	TMEM17	0.2326	0.00295
A_23_P431505	AB073660	-0.14749	0.00466
A_23_P111311	AKAP12	-0.43097	0.00466
A_32_P152586	BM970287	0.09634	0.00466
A_23_P112016	DLC1	0.08964	0.00466
A_32_P437227	FAM84B	-0.1143	0.00466
A_23_P56746	FAP	0.12347	0.00466
A_23_P37497	MYO1E	-0.23842	0.00466
A_24_P544230	THC2273822	-0.18045	0.00466
A_32_P18357	C14orf10	0.17412	0.00466
A_24_P929106	PSIP1	-0.19014	0.00466
A_24_P937528	AI803364	0.13436	0.00466
A_23_P130285	VPS53	-0.21653	0.00466
A_24_P16815	ZMYM3	-0.28284	0.00466
A_23_P41629	ADAMTS16	-0.1412	0.00699
A_24_P916866	AI090310	-0.14371	0.00699
A_24_P206624	FGFR2	-0.09482	0.00699
A_24_P316413	GNAO1	0.13268	0.00699
A_24_P418357	ODZ3	0.12401	0.00699
A_23_P126225	PAX7	0.12867	0.00699
A_32_P184092	THC2430394	0.19837	0.00699
A_23_P28213	PPIL3	0.48003	0.00699
A_23_P139471	RPS26	0.08159	0.00699
A_23_P374310	TAC4	-0.1055	0.00699
A_32_P29954	LOC642394	-0.12378	0.0104
A_23_P374104	ANGPTL2	0.10415	0.0104
A_24_P867207	BC042517	-0.2382	0.0104
A_23_P85765	CACNA1S	0.06764	0.0104
A_23_P52323	COL17A1	0.13023	0.0104
A_23_P74022	DBT	-0.16939	0.0104
A_24_P25544	GDNF	-0.14131	0.0104
A_23_P133123	MND1	0.14155	0.0104
A_23_P2501	PAH	-0.14119	0.0104
A_32_P93668	BQ009471	0.1494	0.0104
A_32_P202182	LOC389517	-0.09453	0.0104
A_23_P371168	TRIM60	0.11649	0.0104
A_32_P72110	AK098812	-0.13533	0.0148
A_24_P416997	APOL3	-0.42618	0.0148
A_23_P211762	THC2430017	0.10603	0.0148
A_24_P64442	AK026517	0.21428	0.0148
A_32_P183022	ENAH	0.09466	0.0148
A_23_P350172	ENST00000299563	-0.35389	0.0148
A_23_P94879	F2	0.04274	0.0148
A_23_P865	FRRS1	0.13798	0.0148
A_23_P376372	MARVELD3	-0.14795	0.0148
A_23_P403195	MICAL3	-0.2046	0.0148
A_23_P106405	NDN	-0.14471	0.0148
A_23_P79968	PCSK2	-0.09853	0.0148
A_23_P46879	PNLIP	0.12764	0.0148
A_24_P924862	RAPH1	-0.69302	0.0148
A_24_P222000	RIMS2	0.11877	0.0148
A_24_P205284	CHR415SYT	-0.07493	0.0148
A_23_P97826	TECTB	0.08008	0.0148
A_23_P160167	TSPAN1	0.06921	0.0148
A_32_P170800	BQ632351	0.12906	0.0199
A_24_P945262	AK097139	-0.59747	0.0207
A_23_P135294	ALDH1B1	-0.12706	0.0207
A_23_P204333	ALG10	0.16707	0.0207
A_23_P48217	APOLD1	0.18992	0.0207
A_23_P208706	BAX	-0.5582	0.0207
A_32_P421527	BC038719	-0.09792	0.0207
A_23_P321377	FLJ38984	-0.23004	0.0207
A_23_P393598	CD276	-0.07158	0.0207
A_32_P475462	CLDN16	-0.0725	0.0207
A_23_P503059	CNTN5	-0.06133	0.0207
A_23_P210100	CYP26B1	0.13533	0.0207
A_23_P420092	DENND4A	-0.30418	0.0207
A_23_P127525	ETS1	-0.67806	0.0207
A_24_P7600	FBXL7	-0.08349	0.0207
A_24_P929322	FLJ42393	-0.12263	0.0207
A_24_P119634	CX40.1	0.09161	0.0207
A_24_P349633	FLJ32679	-0.39987	0.0207
A_23_P139527	HPD	0.13364	0.0207
A_23_P213706	IL4	0.25318	0.0207
A_23_P111811	ING3	0.37757	0.0207
A_23_P85039	IRS4	-0.07874	0.0207
A_32_P63182	PDIA3	-0.6422	0.0207
A_23_P77020	TINF2	-0.14576	0.0207
A_24_P18802	VPS18	-0.99761	0.0207
A_23_P254081	LIAS	0.22894	0.026
A_23_P308974	ADAMTSL3	0.10433	0.0281
A_24_P85606	AF119898	-0.098	0.0281
A_24_P920048	AK092807	-0.28352	0.0281
A_24_P3761	ALDH5A1	-0.15018	0.0281
A_23_P161171	ASAH2	0.1063	0.0281
A_23_P170667	ASPHD1	-0.09356	0.0281
A_23_P67288	CALR	-0.32283	0.0281
A_24_P786388	CATSPER4	-0.11367	0.0281
A_23_P83818	COL5A1	0.11693	0.0281
A_24_P326398	CRB2	0.09873	0.0281
A_24_P243633	DCBLD1	-0.08324	0.0281
A_23_P379475	DHCR24	-0.19838	0.0281
A_23_P10640	ENPP7	-0.13034	0.0281
A_23_P66694	EVI2B	0.25187	0.0281
A_23_P139192	GNG3	0.11253	0.0281
A_23_P22350	GRAMD3	0.20052	0.0281
A_24_P381844	GRIN2A	-0.1407	0.0281
A_23_P152605	GSDM1	-0.10531	0.0281
A_23_P133637	HTR4	0.09235	0.0281
A_23_P135015	KIAA0258	0.09539	0.0281
A_24_P367571	KIAA1797	-0.14641	0.0281
A_23_P12755	LOXL4	0.09367	0.0281
A_32_P136516	RP5-821D11.2	-0.07658	0.0281
A_23_P398712	MYT1L	-0.05939	0.0281
A_23_P78302	NFE2L1	-0.21956	0.0281
A_24_P703674	AK023907	-0.18269	0.0281
A_23_P201790	PPP1R12B	-0.36123	0.0281
A_24_P401615	PRAMEF10	-0.10745	0.0281
A_24_P263623	PTGES3	-0.17321	0.0281
A_32_P877	BM999343	0.58744	0.0281
A_23_P417148	RAI1	-0.17192	0.0281
A_23_P151307	RAPGEF3	-0.08455	0.0281
A_23_P61967	HNRNPG-T	-0.10295	0.0281
A_23_P6422	RFPL3	0.10406	0.0281
A_23_P372074	C17orf27	-0.08469	0.0281
A_32_P160471	BE769489	0.26542	0.0281
A_32_P225129	CB850536	0.27803	0.0281
A_24_P230895	SETMAR	-0.10114	0.0281
A_23_P357360	SLC29A3	0.11484	0.0281
A_23_P36624	TAS2R7	-0.08685	0.0281
A_23_P70127	TMED9	-0.71983	0.0281
A_23_P4074	WDR16	-0.13974	0.0281
A_24_P67918	ZNF396	-0.12806	0.0281
A_24_P944934	AK094114	0.11422	0.0379
A_23_P105963	AK7	0.07279	0.0379
A_24_P76844	APC2	0.06791	0.0379
A_23_P141600	AY358510	-0.12162	0.0379
A_24_P934583	AY358688	-0.16993	0.0379
A_24_P719081	AA704712	-0.50123	0.0379
A_24_P25437	BC016338	0.39179	0.0379
A_23_P66180	CACNG3	-0.0908	0.0379
A_23_P101683	CLC	0.72267	0.0379
A_24_P115183	CLDN4	-0.05633	0.0379
A_24_P256722	CNGA1	0.07056	0.0379
A_23_P387031	COL23A1	0.10669	0.0379
A_23_P404606	LOC153222	0.40336	0.0379
A_24_P302070	RP6-166C19.1	-0.08314	0.0379
A_24_P52597	CYP17A1	-0.1104	0.0379
A_24_P356930	CYP24A1	0.08567	0.0379
A_24_P925615	S71486	-0.53919	0.0379
A_32_P171200	BU607658	0.11599	0.0379
A_32_P77626	CA866957	0.12311	0.0379
A_23_P218492	ELAVL3	-0.10244	0.0379
A_32_P137399	ENST00000335142	0.09488	0.0379
A_32_P55804	ENST00000371477	-0.10619	0.0379
A_24_P89987	EPB41L4B	0.10444	0.0379
A_23_P96853	FAF1	0.15257	0.0379
A_23_P320216	FAM55D	0.11283	0.0379
A_23_P140342	C14orf155	-0.0936	0.0379
A_24_P911927	GARNL4	-0.11606	0.0379
A_23_P428287	GJA7	0.09922	0.0379
A_23_P93282	HIST1H3J	0.21006	0.0379
A_23_P398476	HOXC8	0.08749	0.0379
A_23_P21644	DHRS8	0.41557	0.0379
A_23_P9779	IRX5	-1.13479	0.0379
A_23_P404016	KIF19	-0.39504	0.0379
A_23_P96158	KRT17	-0.07166	0.0379
A_23_P107454	KRTAP3-1	-0.07271	0.0379
A_23_P49988	KRTAP4-2	-0.14089	0.0379
A_23_P47019	LIPF	-0.07323	0.0379
A_23_P402287	LNX2	0.25265	0.0379
A_32_P113066	LRAT	-0.09394	0.0379
A_23_P373642	RP3-398D13.1	-0.07254	0.0379
A_24_P331537	MAGEA5	0.10094	0.0379
A_23_P145844	MET	-0.12954	0.0379
A_23_P253783	MFSD2	-0.35145	0.0379
A_24_P165205	MORN1	-0.1157	0.0379
A_24_P920484	AW169007	0.12173	0.0379
A_24_P116132	NECAP1	-0.20324	0.0379
A_23_P155711	NEIL3	0.08975	0.0379
A_32_P27878	AA399656	0.12237	0.0379
A_24_P414282	THC2277620	0.14178	0.0379
A_24_P739344	NOX4	0.08814	0.0379
A_23_P66988	ONECUT2	-0.11026	0.0379
A_23_P317820	TMEM122	-0.1081	0.0379
A_24_P922208	BF986198	0.07706	0.0379
A_23_P259003	PEX5L	0.09035	0.0379
A_23_P122563	PFDN6	-0.44327	0.0379
A_23_P97054	PLA2G2F	0.08319	0.0379
A_24_P357950	POTE2	-0.09051	0.0379
A_32_P145477	BX350256	0.46233	0.0379
A_23_P387537	PRRG3	-0.11651	0.0379
A_24_P106728	PUS7	-0.13455	0.0379
A_24_P333357	RAB40C	-0.2831	0.0379
A_23_P57950	RHO	-0.44827	0.0379
A_24_P218620	RIG	-0.10393	0.0379
A_24_P323628	FLJ45055	0.68969	0.0379
A_32_P35855	BE612944	0.21835	0.0379
A_32_P213306	THC2366887	0.27658	0.0379
A_24_P219108	RPS6KL1	-0.08957	0.0379
A_23_P434416	SOX1	0.10036	0.0379
A_24_P27234	SOX5	-0.10144	0.0379
A_24_P205120	SPG7	0.19406	0.0379
A_24_P150486	SPTLC2	-0.3318	0.0379
A_24_P345314	TAL1	0.23885	0.0379
A_24_P179163	TANC2	0.08265	0.0379
A_24_P269140	TCP10L2	0.06227	0.0379
A_23_P255653	TNFRSF10A	-0.23905	0.0379
A_32_P99097	TNPO1	-0.5496	0.0379
A_23_P340171	P53AIP1	-0.06833	0.0379
A_23_P55961	TULP2	0.10176	0.0379
A_23_P119634	UPK1A	0.10541	0.0379
A_32_P164593	ZMAT4	-0.48469	0.0379
A_24_P914822	AF024693	0.11007	0.0379
A_23_P435944	ZNF530	-0.09059	0.0379
A_23_P318380	ZNF683	-0.96798	0.0379
A_23_P126363	ADAM30	0.07345	0.0499
A_24_P935103	ADCY9	-0.2949	0.0499
A_23_P33326	ADRA1B	0.09488	0.0499
A_24_P916965	AK026784	-0.06462	0.0499
A_32_P206497	AK090684	-0.12461	0.0499
A_32_P190568	AK094885	0.25784	0.0499
A_32_P198990	AK126439	-0.09087	0.0499
A_23_P87491	APOF	0.08225	0.0499
A_23_P361495	ATF7	0.12642	0.0499
A_23_P345445	BC014452	0.10385	0.0499
A_24_P307014	BRD2	-0.3351	0.0499
A_24_P934528	BTN2A1	0.21515	0.0499
A_24_P640617	BX119852	-0.63014	0.0499
A_24_P25687	BC032506	0.14909	0.0499
A_24_P322191	CALCOCO2	-0.3516	0.0499
A_23_P144458	CAMK2D	-0.20034	0.0499
A_24_P93656	CAND1	-0.38387	0.0499
A_23_P387045	CCDC107	-0.28824	0.0499
A_23_P354929	CHD9	-0.10428	0.0499
A_23_P98205	CHST1	0.07124	0.0499
A_24_P165949	CLDN1	0.06823	0.0499
A_24_P257478	COL25A1	0.10754	0.0499
A_24_P141168	COMMD5	-0.0939	0.0499
A_24_P191047	C1orf42	0.2863	0.0499
A_23_P501754	CSF3	0.05429	0.0499
A_23_P161368	CYP2C8	-0.08528	0.0499
A_23_P319466	CYSLTR2	-0.14459	0.0499
A_23_P124044	DEAF1	-0.41709	0.0499
A_23_P160377	DNALI1	-0.12426	0.0499
A_24_P54188	AK000146	-0.0864	0.0499
A_24_P68814	DQX1	0.06653	0.0499
A_23_P381645	EBF3	0.10312	0.0499
A_24_P588235	AW075437	0.17926	0.0499
A_32_P78059	ENST00000310903	0.08771	0.0499
A_23_P61761	ENST00000372142	-0.0849	0.0499
A_24_P150160	FADS2	0.12714	0.0499
A_23_P35830	GAL3ST3	0.14032	0.0499
A_24_P100301	GIPC2	-0.1006	0.0499
A_24_P188037	HIF3A	-0.13369	0.0499
A_23_P154938	HIRA	-1.00077	0.0499
A_23_P111037	HIST1H3A	0.25167	0.0499
A_23_P333484	HIST1H3H	0.45871	0.0499
A_24_P481844	HLA-DMB	-0.44972	0.0499
A_23_P103588	HMGCS2	-0.09379	0.0499
A_23_P145752	HOXA1	0.0396	0.0499
A_23_P211080	IFNAR2	-0.26121	0.0499
A_23_P90925	IL1F8	-0.07268	0.0499
A_24_P183864	IMPA1	0.41545	0.0499
A_32_P319880	KIAA1530	-0.19607	0.0499
A_24_P153416	KIR2DS1	0.47868	0.0499
A_23_P165408	KLHL23	0.1326	0.0499
A_23_P431263	KBTBD9	-0.06074	0.0499
A_24_P940327	LAT2	0.06618	0.0499
A_24_P169524	LOC343052	0.09441	0.0499
A_23_P34325	LRP8	-0.2645	0.0499
A_23_P18931	MAN2A1	0.34236	0.0499
A_23_P112512	MCART1	0.08402	0.0499
A_24_P268015	C1orf149	-0.3597	0.0499
A_23_P416477	THC2336161	0.24948	0.0499
A_24_P651736	AI859463	-0.15855	0.0499
A_24_P180383	NIPBL	-0.34339	0.0499
A_23_P52298	NPM3	0.24617	0.0499
A_23_P319572	NR1I3	0.09248	0.0499
A_24_P113960	NT5C1A	-0.10979	0.0499
A_23_P50031	OR3A1	0.05557	0.0499
A_23_P47125	OR5P2	-0.10012	0.0499
A_23_P342654	PALM2-AKAP2	-0.4089	0.0499
A_23_P426944	PAX9	0.07659	0.0499
A_24_P405002	PDIK1L	0.14424	0.0499
A_23_P88767	PLA2G10	-0.08239	0.0499
A_23_P135576	PTPRT	0.06947	0.0499
A_24_P8257	BC009036	-0.37145	0.0499
A_23_P147025	RAB33A	0.36567	0.0499
A_23_P64058	RASGRP2	-0.48313	0.0499
A_24_P357406	RBMY1A1	-0.05609	0.0499
A_23_P90743	REG1A	-0.06855	0.0499
A_24_P58673	REG4	0.08169	0.0499
A_24_P367543	AK024382	0.64228	0.0499
A_24_P205242	RPL23	-0.29465	0.0499
A_23_P256059	MGC70863	0.88103	0.0499
A_24_P590806	BF195168	0.14899	0.0499
A_23_P155407	RTP1	-0.09723	0.0499
A_23_P339225	KIAA1458	-0.2375	0.0499
A_32_P865343	AL359654	0.02702	0.0499
A_32_P120683	BC031973	0.07986	0.0499
A_32_P86517	AI669361	0.12728	0.0499
A_23_P414273	MST150	0.53217	0.0499
A_32_P107002	LOC400509	-0.34521	0.0499
A_32_P64016	LOC440352	-0.3797	0.0499
A_24_P302584	SOX11	-0.13726	0.0499
A_23_P416011	SPAG11	-0.11681	0.0499
A_24_P21507	SPAG6	-0.09732	0.0499
A_23_P6722	SPATA16	-0.0976	0.0499
A_32_P50431	ST13	-0.08848	0.0499
A_23_P340308	TAS2R48	-0.16735	0.0499
A_23_P100392	TCEB2	-0.16991	0.0499
A_23_P48495	TCL1B	-0.32945	0.0499
A_23_P416732	TCTE3	-0.08553	0.0499
A_24_P944222	TMTC3	-0.14353	0.0499
A_23_P67453	TNNI3	0.21316	0.0499
A_23_P6490	TNRC6B	-0.29429	0.0499
A_23_P216712	TRPM6	0.23589	0.0499
A_23_P250694	TSGA13	0.07667	0.0499
A_24_P935585	AK094981	-0.09443	0.0499
A_23_P11397	TTTY13	0.0595	0.0499
A_23_P64243	UPK2	0.08897	0.0499
A_32_P914221	USH1G	-0.13919	0.0499
A_23_P117424	WDR23	-0.43458	0.0499
A_23_P213204	WHSC1	0.06989	0.0499
A_32_P159877	R78502	0.06624	0.0499
A_24_P353103	ZNF599	0.10777	0.0499
A_23_P323898	ZNF96	-0.09208	0.0499
