# Supplementary material for: Identification of an early transcriptomic signature of insulin resistance and related diseases in lymphomonocytes of healthy subjects
Source: PLoS One. 2017 Aug 4;12(8):e0182559. doi: 10.1371/journal.pone.0182559 (PMC5544197; doi:10.1371/journal.pone.0182559)
Supplement: S3 Table — The list provides probe IDs, gene symbols, log2 fold-change of gene expression levels between IS-BMI and IR-BMI individuals and their associated Wilcoxon-test p-values. (XLSX) [file pone.0182559.s003.xlsx]

## Sheet: S3 Table
Supplemental Table 3: biomarker and genes distinguishing between IS-BMI and IR-BMI subjects. Related to Figure 3.
Biomarker length	16
Validation	no validation
Accuracy of predictions (training set)	1
P-value of predictions (10000 trials)	0.0001
Probe ID	Gene symbol	logFC (IS/IR)	p_value
A_23_P120941	ATF4	-0.355	0.00361051
A_23_P122976	GNAI1	0.1643	0.0411738
A_23_P141974	TPM4	0.4492	0.0374917
A_23_P18152	ATP2B2	-0.1354	0.00170625
A_23_P251359	PIK3CG	0.3647	0.00220222
A_23_P308097	PPP2CB	0.2853	0.0376353
A_23_P4782	CACNG7	-0.2418	0.0376353
A_23_P55099	PRKCA	-0.0661	0.0411738
A_24_P107291	PPP2R1B	-0.1693	0.00514218
A_24_P257022	TNNT2	-0.1427	0.00192451
A_24_P283288	MAPK14	0.2706	0.0125446
A_24_P29401	PIK3R1	-0.4534	0.0256368
A_24_P304636	RPS6KA5	0.2326	0.0257481
A_24_P405205	ATP2B4	0.2821	0.0256924
A_32_P28284	TPM4	0.5306	0.0190197
A_32_P89709	TPM1	0.5954	0.0139833
