# Supplementary material for: Identification of an early transcriptomic signature of insulin resistance and related diseases in lymphomonocytes of healthy subjects
Source: PLoS One. 2017 Aug 4;12(8):e0182559. doi: 10.1371/journal.pone.0182559 (PMC5544197; doi:10.1371/journal.pone.0182559)
Supplement: S4 Table — A, B, C, D. Validation biomarkers extracted from the ASCM pathway that can discriminate healthy individuals from patients with IR-related conditions. S4A Table: list of probe IDs, gene symbols, log2 fold-change of gene expression levels and associated t-test p-values in discriminating beta cells of patients with type 2 diabetes from healthy non diabetic individuals; S4B Table: list of probe IDs, gene symbols, log2 fold-change of gene expression levels and associated t-test p-values in discriminating PBMC of patients with non-ischemic cardiomyopathy from healthy non diabetic individuals; S4C Table: list of probe IDs, gene symbols, log2 fold-change of gene expression levels and associated t-test p-values in discriminating white blood cells of patients with chronic heart failure from healthy non diabetic individuals; S4D Table: list of probe IDs, gene symbols, log2 fold-change of gene expression levels and associated t-test p-values in discriminating hippocampal cells of patients with Alzheimer disease from healthy non diabetic individuals. (XLSX) [file pone.0182559.s004.xlsx]

## Sheet: S4A Table
Supplemental Tables 4 A, B, C, D: validation biomarkers. Related to Figure 4.
Biomarker length	52
Validation	10-fold cross-validation
Accuracy of predictions (validation set)	1
P-value of predictions (10000 trials)	0.0001
Probe ID	Gene symbol	logFC (DIAB/CTRL)	p_value
g4758951_3p_a_at	PPP2CB	-0.5438	5.6e-06
g4557688_3p_a_at	KCNQ1	1.7813	8.85e-05
g5803128_3p_at	PPP1R1A	-0.7523	9.92e-05
Hs.124130.0.A1_3p_at	PPP1R1A	-1.2989	0.000286
Hs.1526.2.S2_3p_a_at	ATP2A2	-0.5683	0.000686
Hs.328199.0.A1_3p_s_at	CACNA1S	0.3065	0.00115
Hs.55039.0.S2_3p_at	MAPK12	0.2842	0.00264
g1181670_3p_x_at	GNAQ	-0.3778	0.00289
g12803010_3p_at	PLCB2	0.1702	0.00322
g7019500_3p_a_at	PPP2R3B	0.3228	0.00373
Hs.89512.3.S1_3p_at	ATP2B2	-0.6057	0.00503
Hs.23838.1.A2_3p_at	CACNA1D	-0.6158	0.00581
Hs2.432642.1.S1_3p_s_at	MAPK12	0.3911	0.00659
g4885108_3p_s_at	CALM3	0.4122	0.00841
g2316011_3p_a_at	MAPK11	-1.201	0.00871
g11125763_3p_a_at	FXYD2	-1.1248	0.00879
Hs.41143.0.S2_3p_at	PLCB1	-0.4832	0.00893
g6715581_3p_a_at	AGTR1	-0.5421	0.00945
Hs.79204.0.S1_3p_at	PPP2CA	0.8309	0.0102
g7019500_3p_x_at	PPP2R3B	0.2937	0.0114
Hs.80206.1.A1_3p_at	PRKCA	-0.42	0.0117
Hs.37744.0.S1_3p_at	ADRB1	0.8724	0.0119
Hs.6396.1.A1_3p_at	CREB3L4	0.5342	0.0129
Hs2.42853.2.S1_3p_x_at	ATF6B	0.315	0.0131
g13699870_3p_at	CALML5	0.5079	0.0133
g4506804_3p_at	SCN1B	0.6454	0.0135
Hs.61696.0.A1_3p_at	PPP2R2A	-0.4174	0.0148
Hs.9572.0.A1_3p_at	ADCY5	-0.3851	0.0156
Hs2.389532.1.S1_3p_at	PRKCA	0.7318	0.0177
Hs.296865.1.S1_3p_a_at	TNNT2	0.6617	0.0195
g5453695_3p_at	PIK3R2	0.3525	0.0203
g4502548_3p_s_at	CALM2	-0.1775	0.0208
Hs.25046.0.A1_3p_at	ATP2B3	-1.1426	0.0211
219264_3p_s_at	PPP2R3B	0.2876	0.0217
Hs.132822.0.A1_3p_at	PPP2R2A	-0.1883	0.0259
Hs.2352.0.S2_3p_at	ADCY2	0.4853	0.0265
g4506002_3p_a_at	PPP1CA	0.402	0.0318
Hs.279856.0.S1_3p_at	PRKCA	-0.342	0.0326
g9049782_3p_a_at	ADCY6	0.3613	0.0345
Hs.141011.0.S1_3p_a_at	CALM3	0.3966	0.035
Hs.43510.0.A1_3p_at	CREB3L2	1.3293	0.0353
g4826947_3p_at	PRKX	-0.174	0.0364
g5729849_3p_at	GNAI3	-0.6048	0.0366
Hs.305923.2.A1_3p_s_at	ATP2B4	-0.4671	0.038
g5453953_3p_a_at	PPP2R5D	0.2096	0.0395
Hs.31833.0.A1_3p_at	CACNG8	0.2617	0.041
g4758499_3p_a_at	CREB5	0.4678	0.0413
g189080_3p_a_at	CALML3	0.5084	0.0417
Hs.300772.1.A1_3p_x_at	TPM2	0.6096	0.0427
Hs.89512.0.S2_3p_a_at	ATP2B2	1.021	0.0439
Hs.321572.0.S1_3p_at	CAMK2B	0.1885	0.0475
g463890_3p_s_at	CACNB3	0.3462	0.0487

## Sheet: S4B Table
Biomarker length	41
Validation	no validation
Accuracy of predictions (training set)	1
P-value of predictions (100000 trials)	0.026
Probe ID	Gene symbol	logFC (NICM/CTRL)	p_value
204060_s_at	PRKX	-0.531836	9,70E-04
201408_at	PPP1CB	0.454773	8,74E-03
205446_s_at	ATF2	0.230507	6,98E-03
213222_at	PLCB1	0.283435	5,92E-03
208214_at	ADRB1	-0.204161	5,58E-03
213276_at	CAMK2B	-0.425196	5,28E-03
204487_s_at	KCNQ1	-0.305459	4,83E-02
212481_s_at	TPM4	0.556597	4,77E-02
206117_at	TPM1	-0.190729	4,63E-03
206369_s_at	PIK3CG	0.285115	4,46E-02
204314_s_at	CREB1	1.61728	4,38E-02
211499_s_at	MAPK11	-0.288852	4,27E-02
214508_x_at	CREM	-1.93814	4,15E-02
202615_at	GNAQ	0.443857	4,07E-02
204083_s_at	TPM2	-0.629124	4,04E-02
210804_x_at	SLC8A1	0.227135	3,81E-02
201877_s_at	PPP2R5C	0.705699	3,57E-02
207243_s_at	CALM2	0.362542	3,55E-04
207630_s_at	CREM	-1.75163	3,52E-03
200981_x_at	GNAS	-0.403042	3,51E-02
200779_at	ATF4	-0.522742	3,42E-03
207005_s_at	BCL2	-0.369322	3,38E-02
207998_s_at	CACNA1D	-0.350836	3,19E-02
202741_at	PRKACB	0.995501	2,97E-06
210404_x_at	CAMK2B	-0.174686	2,58E-02
211985_s_at	CALM1	0.565911	2,32E-02
213714_at	CACNB2	-0.151239	2,26E-02
201375_s_at	PPP2CB	0.716532	1,98E-02
217620_s_at	PIK3CB	0.213305	1,91E-03
211490_at	ADRA1A	-0.244851	1,78E-02
207293_s_at	AGTR2	0.208068	1,70E-03
219264_s_at	PPP2R3B	-0.304389	1,55E-02
212271_at	MAPK1	0.473036	1,50E-03
204938_s_at	PLN	0.135841	1,38E-02
204811_s_at	CACNA2D2	-0.606325	1,30E-04
207589_at	ADRA1B	-0.275233	1,29E-02
217057_s_at	GNAS	-0.444251	1,25E-02
211858_x_at	GNAS	-0.348744	1,22E-02
210961_s_at	ADRA1D	-0.219213	1,21E-02
214495_at	CACNG2	0.135078	1,14E-02
200846_s_at	PPP1CA	0.332297	1,09E-02

## Sheet: S4C Table
Biomarker length	22
Validation	9-fold cross-validation
Accuracy of predictions (training set)	0.944444
Accuracy of predictions (validation set)	0.916667
P-value of predictions (10000 trials)	0.0015
Probe ID	Gene symbol	logFC (CHF/CTRL)	p_value
14116	MYH6	-0.297729	0.00151
9969	PIK3CB	-0.164516	0.00218
24954	ADCY3	-0.259913	0.00293
10441	PPP2R1A	1.03476	0.0048
15299	MYL2	0.453701	0.00522
1901	CACNG7	-0.235317	0.0066
6516	CALML5	0.749443	0.00769
9734	GNAI2	-0.245603	0.0102
13389	ADCY5	-0.245914	0.0137
9967	CACNA1F	0.737627	0.0151
3049	CACNA1S	-0.130136	0.0152
9365	PRKCA	12.9275	0.0162
11592	CREB3	-0.380859	0.0223
21481	ATP2A2	-0.0872419	0.0261
18552	MAPK13	-0.858143	0.0282
15677	PPP2R3C	0.83049	0.0283
14517	AKT3	0.470939	0.0331
19769	CALM3	-0.0808102	0.0347
27273	CACNA2D3	-1.15782	0.0411
4389	PRKACG	0.682815	0.0444
15725	CACNB3	-0.0919972	0.045
19080	ATF6B	-0.0265687	0.0456

## Sheet: S4D Table
Biomarker length	15
Validation	5-fold cross-validation
Accuracy of predictions (validation set)	1
Permutation test p-value of predictions (10000 trials)	0.0002
Probe ID	Gene symbol	logFC (ALZ/CTRL)	p_value
214495_at	CACNG2	1.64691	0.000607
204060_s_at	PRKX	0.921352	0.00173
216120_s_at	ATP2B2	-1.00079	0.00767
205651_x_at	RAPGEF4	-0.96822	0.00814
200726_at	PPP1CC	-0.672087	0.00826
206106_at	MAPK12	1.01157	0.0143
200846_s_at	PPP1CA	1.09738	0.0174
212930_at	ATP2B1	-0.740998	0.018
205446_s_at	ATF2	1.26212	0.0212
203741_s_at	ADCY7	0.661112	0.0406
207293_s_at	AGTR2	1.47426	0.0407
220556_at	ATP1B4	1.27442	0.0422
215027_at	RAPGEF3	1.46893	0.045
211984_at	CALM1	-0.376671	0.0456
211426_x_at	GNAQ	-1.1127	0.0472
